# Supplementary material for: Large-scale experimental evidence of carbon-mediated N and P co-amplification in proglacial soils
Source: Nat Commun. 2025 Jul 31;16:7028. doi: 10.1038/s41467-025-62425-2 (PMC12314028; doi:10.1038/s41467-025-62425-2)
Supplement: Supplementary file 4 — Source Data [file 41467_2025_62425_MOESM4_ESM.xlsx]

## Sheet: N addition treatment
N addition treatment
mg/kg	nmolC2H4/g/h	105copies/g	105copies/g	mg/kg	106copies/g	mg/kg	m mol/kg	mg/kg		105copies/g	103copies/g	g/kg
ammonium N	Nase	nifH	cbbL	DOC	amoA	NOxˉ–N	LMWOA	AP	pH	gcd	mRNA-cbbL	TOC
15.851	0.206	0.635	7.586	11.917	21.603	26.938	1.662	7.879	7.894	11.422	7.956	3.845
14.409	0.409	0.655	6.601	12.208	26.744	31.662	1.695	8.008	7.806	11.114	8.375	3.63
13.8	0.34	0.431	7.316	12.227	28.787	31.478	1.743	8.084	7.788	11.098	10.366	3.946
17.418	0.465	0.772	3.748	8.759	21.213	25.687	1.486	7.699	8.147	7.037	4.754	2.694
16.588	0.229	0.367	6.511	11.359	22.477	25.904	1.635	7.87	7.965	9.131	8.462	3.649
18.224	0.295	0.531	2.819	6.362	19.259	22.462	1.453	7.69	8.147	5.286	2.129	2.078
12.514	0.119	0.571	8.958	15.798	33.767	33.042	1.748	8.151	7.602	14.325	11.317	4.565
14.588	0.256	0.722	8.322	13.415	28.315	31.51	1.672	8.063	7.776	13.086	11.305	4.224
16.4	0.372	0.409	7.166	9.368	26.236	27.541	1.508	7.862	7.903	9.838	8.065	2.816
18.438	0.607	0.573	3.742	5.74	22.653	27.098	1.367	7.531	8.175	3.51	4.661	1.846
16.748	0.434	0.395	3.582	6.494	25.387	29.287	1.494	7.77	7.977	9.232	4.115	2.01
19.376	0.599	0.599	1.703	4.179	12.771	21.527	1.304	7.476	8.368	4.574	1.034	1.596
12.261	0.273	0.716	9.033	14.289	32.998	32.522	1.7	8.088	7.645	12.804	12.375	4.424
12.412	0.3	0.451	9.413	13.794	36.687	36.065	1.713	8.018	7.719	12.442	10.596	4.253
16.753	0.482	0.479	5.739	6.711	23.083	27.822	1.468	7.751	8.068	8.045	6.456	2.19
17.577	0.442	0.725	4.522	7.722	22.844	29.012	1.556	7.921	7.915	8.542	5.687	2.515
16.327	0.304	0.769	5.5	11.078	25.238	30.001	1.614	8.013	7.853	9.843	8.287	3.613
16.016	0.517	0.558	6.65	12.747	27.385	30.755	1.665	8.053	7.795	10.513	8.764	3.957
16.733	0.576	0.161	5.704	8.401	19.908	26.962	1.535	7.815	8.011	7.445	8.215	2.79
14.131	0.294	0.118	7.501	8.654	29.152	30.057	1.507	7.84	7.933	10.477	8.634	3.177
16.536	0.377	0.247	4.765	8.707	23.415	26.905	1.529	7.825	8.001	8.251	4.536	2.718
14.29	0.507	0.793	5.802	9.742	27.778	29.876	1.57	7.92	7.837	9.581	7.81	3.015
13.906	0.606	0.886	10.282	13.629	28.875	27.403	1.691	7.955	7.794	13.425	12.662	4.335
17.358	0.477	0.632	4.066	7.389	23.751	25.634	1.544	7.801	8.061	8.311	4.781	2.281
13.883	0.525	0.674	5.931	12.458	32.439	31.568	1.656	8.105	7.689	10.466	5.661	3.901
18.725	0.245	0.276	3.169	5.957	20.404	27.589	1.441	7.724	8.045	6.536	3.584	1.828
14.089	0.305	0.608	7.059	8.69	28.757	30.645	1.565	7.915	7.82	7.558	9.495	2.591
13.662	0.407	0.341	9.041	12.377	29.403	33.692	1.742	8.138	7.623	11.801	13.417	3.824
13.464	0.396	0.308	9.061	12.302	33.19	31.333	1.689	8	7.784	11.029	11.767	3.66
16.15	0.515	0.822	4.766	7.915	25.454	29.036	1.612	7.939	7.989	9.998	5.128	2.626
15.57	0.528	0.155	6.884	8.829	24.527	28.794	1.587	7.988	7.861	9.399	8.966	2.886
16.582	0.485	0.406	4.504	11.161	23.206	25.268	1.573	7.916	8.078	8.879	4.957	3.443
13.826	0.586	0.408	7.807	12.172	32.193	32.685	1.687	8.052	7.772	10.483	10.215	3.929
14.356	0.366	0.569	8.041	12.737	27.202	29.41	1.736	7.938	7.861	9.965	10.072	3.98
15.079	0.675	0.624	7.752	11.826	25.622	30.388	1.629	8.024	7.842	9.702	9.631	3.603
19.928	0.475	0.555	1.393	1.619	15.322	24.262	1.359	7.535	8.265	4.266	0.848	0.677
12.03	0.463	0.469	11.39	13.406	33.424	32.742	1.773	8.231	7.658	12.842	15.225	4.018
12.776	0.4	0.211	8.272	11.101	31.033	34.163	1.75	8.104	7.671	11.913	11.079	3.646
15.116	0.295	0.282	7.731	9.859	26.061	29.256	1.597	7.984	7.788	10.411	9.83	3.237
16.665	0.529	0.483	6.642	12.147	24.989	27.251	1.713	7.984	7.87	10.361	8.552	3.62
15.375	0.325	0.003	7.659	11.383	27.114	27.919	1.674	7.912	7.919	10.754	9.544	3.465
14.321	0.343	0.512	7.355	10.646	27.547	29.271	1.574	7.934	7.91	10.323	9.582	3.507
15.565	0.139	0.129	6.998	9.296	25.768	30.188	1.494	7.852	7.9	8.712	9.58	2.884
16.564	0.311	0.534	5.768	10.579	27.735	28.499	1.617	7.982	7.857	11.124	8.443	3.37
16.378	0.411	0.709	6.017	7.394	21.405	29.646	1.525	7.906	7.975	7.473	6.99	2.351
16.351	0.333	0.424	5.796	8.463	24.38	28.725	1.653	7.868	7.934	10.687	6.179	2.398
16.555	0.43	0.684	5.991	11.434	25.001	30.988	1.679	7.92	7.816	11.719	7.981	3.328
13.772	0.369	0.726	9.755	18.538	27.359	32.31	1.918	8.393	7.625	15.113	10.559	5.39
15.983	0.536	0.693	4.31	10.93	25.63	28.447	1.679	7.984	7.879	8.988	4.936	3.502
16.832	0.292	0.285	6.119	8.807	20.433	26.455	1.588	7.877	7.927	9.717	7.829	2.992
17.957	0.356	0.162	5.652	4.161	20.342	25.202	1.391	7.62	8.238	6.135	7.472	1.451
15.69	0.301	0.32	7.514	11.72	25.232	28.152	1.599	7.938	7.854	10.269	9.167	3.712
17.966	0.601	0.797	5.883	11.849	15.963	26.735	1.679	7.877	7.968	12.526	8.415	3.364
14.258	0.153	0.528	7.807	11.391	27.658	32.013	1.587	7.837	7.83	9.28	9.98	3.537
17.252	0.197	0.576	6.896	10.31	21.769	27.186	1.561	7.915	7.883	8.956	9.683	3.329
17.458	0.327	0.573	5.06	6.752	23.351	26.455	1.525	7.752	8.086	7.179	6.513	2.128
17.214	0.347	0.49	6.07	11.721	24.162	28.61	1.651	7.891	7.842	12.098	6.395	3.687
14.992	0.295	0.534	4.761	8.916	26.837	31.476	1.561	8.118	7.847	7.465	5.508	3.202
19.483	0.599	0.723	1.493	6.349	20.231	27.082	1.433	7.64	8.191	6.738	0.408	2.094
15.79	0.428	0.171	5.748	10.471	26.728	29.178	1.633	7.982	7.81	10.468	7.992	3.154
17.95	0.45	0.345	2.675	8.852	19.726	24.743	1.604	7.781	8.084	9.748	2.976	2.654
17.266	0.255	0.547	2.863	6.121	19.633	27.646	1.469	7.745	8.079	8.289	1.218	1.778
16.607	0.499	0.235	5.953	7.725	24.198	23.808	1.444	7.642	8.2	8.502	7.374	2.518
17.94	0.377	0.637	3.941	9.699	17.344	22.557	1.569	7.648	8.229	8.976	3.913	2.979
16.488	0.303	0.537	5.883	10.184	25.503	29.764	1.663	7.973	7.869	11.382	7.73	3.207
13.305	0.253	0.105	9.016	11.45	30.396	35.854	1.684	8.123	7.639	10.12	11.392	3.53
19.523	0.262	0.389	2.285	5.389	20.204	24.931	1.459	7.58	8.232	6.646	1.197	1.786
15.622	0.275	0.023	6.909	8.456	25.363	29.132	1.531	7.941	7.91	8.075	8.134	2.861
15.757	0.247	0.688	6.829	11.033	28.096	31.438	1.652	7.933	7.839	12.662	9.433	3.811
13.721	0.512	0.394	7.835	8.868	32.067	34.314	1.558	7.972	7.851	9.252	9.575	2.864
14.321	0.442	0.659	6.156	8.618	27.395	34.734	1.557	8.127	7.785	6.848	6.966	2.808
13.85	0.618	0.011	8.421	13.278	31.416	34.95	1.715	8.213	7.642	11.636	11.773	4.111
17.879	0.435	0.374	4.958	8.589	20.286	28.543	1.573	7.85	7.968	9.371	6.29	2.717
11.687	0.259	0.524	10.368	13.869	34.849	33.96	1.689	8.172	7.614	11.561	14.367	4.751
17.065	0.228	0.662	5.356	8.842	20.287	26.761	1.629	7.818	8.105	8.222	6.936	2.863
13.2	0.396	0.562	7.659	12.787	31.328	32.46	1.683	7.961	7.824	9.38	11.038	4.167
13.683	0.272	0.743	9.152	13.304	29.832	30.974	1.689	7.966	7.82	10.805	12.086	3.822
20.23	0.297	0.374	1.275	1.501	15.406	22.728	1.283	7.51	8.316	1.302	1.273	0.223
16.569	0.379	0.541	6.659	10.397	23.058	27.57	1.585	7.804	8.037	9.168	8.777	3.234
13.332	0.529	0.238	9.096	11.807	28.835	30.976	1.685	8.094	7.772	10.82	10.315	3.571
14.988	0.248	0.445	6.296	10.011	26.593	28.115	1.584	7.865	7.955	9.466	8.541	3.262
15.141	0.599	0.446	6.528	11.823	25.422	29.307	1.629	8.006	7.788	10.636	8.044	3.673
17.515	0.548	0.449	4.958	9.377	20.456	24.73	1.524	7.668	8.133	9.209	6.027	2.658
16.92	0.447	0.507	4.49	9.213	24.588	29.658	1.571	7.754	7.987	9.946	4.524	3.034
16.448	0.326	0.2	5.233	13.77	24.121	29.11	1.792	7.991	7.783	11.9	6.633	4.235
15.231	0.425	0.75	7.221	13.529	28.753	29.884	1.696	8.031	7.838	11.808	8.892	4.393
14.818	0.391	0.576	7.709	12.506	30.431	33.452	1.588	8	7.84	9.107	10.349	4.002
15.376	0.359	0.534	5.002	9.971	26.378	29.96	1.553	7.921	7.925	8.89	3.744	2.982
15.083	0.506	0.114	7.537	11.588	26.28	29.755	1.729	8.006	7.802	11.95	10.224	3.753
17.193	0.33	0.837	5.114	10.09	19.558	27.417	1.627	7.952	7.952	12.161	5.399	3.066

## Sheet: CK treatment
CK treatment
mg/kg	nmolC2H4/g/h	105copies/g	105copies/g	mg/kg	106copies/g	mg/kg	m mol/kg	mg/kg		105copies/g	103copies/g	g/kg	g/kg	g/kg
ammonium N	Nase	nifH	cbbL	DOC	amoA	NOxˉ–N	LMWOA	AP	pH	gcd	mRNA-cbbL	TOC	TP	TN
3.866	0.49	0.656	3.186	2.836	4.854	4.514	0.467	1.592	8.637	4.739	1.93	1.518	1.365	0.099
4.162	0.356	0.404	4.129	5.495	4.539	5.773	0.489	2.133	8.44	4.755	1.965	2.024	1.177	0.101
4.403	0.56	0.528	2.974	4.226	4.763	4.727	0.578	2.517	8.439	6.902	1.456	1.683	1.392	0.081
5.604	0.479	0.6	4.688	4.327	5.799	4.635	0.468	2.535	8.453	6.326	2.145	1.628	1.337	0.109
4.569	0.527	0.809	4.281	8.704	4.154	4.788	0.765	3.178	8.39	6.657	2.191	3.166	1.281	0.086
1.92	0.241	0.384	2.843	3.334	2.814	4.646	0.523	1.648	8.437	5.078	1.645	1.841	1.282	0.101
3.862	0.41	0.359	2.989	3.242	3.956	4.707	0.449	2.404	8.344	4.747	1.428	1.81	1.318	0.094
4.396	0.616	0.961	2.925	2.411	4.432	3.967	0.42	2.141	8.405	5.203	1.236	1.938	1.354	0.08
4.871	0.499	0.359	4.406	4.454	3.705	4.405	0.532	2.215	8.607	6.026	2.339	1.922	1.445	0.089
3.968	0.472	0.258	3.491	7.473	3.792	5.202	0.644	3.291	8.289	6.901	1.804	2.326	1.431	0.106
5.392	0.423	0.387	3.9	5.233	5.089	6.499	0.654	3.355	8.063	7.217	1.958	2.345	1.309	0.098
2.867	0.381	0.263	3.497	6.619	3.112	2.937	0.538	2.17	8.287	5.542	1.842	2.692	1.31	0.083
2.742	0.284	0.181	2.361	2.415	3.38	3.596	0.491	0.829	8.646	4.107	0.857	1.492	1.344	0.08
4.035	0.387	0.481	2.672	5.636	4.352	3.379	0.484	1.982	8.368	4.135	1.29	2.145	1.26	0.117
4.346	0.489	0.486	3.939	6.823	4.814	3.62	0.523	2.244	8.34	6.229	1.812	2.305	1.332	0.076
3.555	0.241	0.109	0.365	3.216	4.516	3.144	0.489	1.948	8.534	5.105	0.098	1.448	1.449	0.074
6.78	0.668	0.705	6.319	11.569	7.822	5.464	0.7	3.732	7.982	5.846	3.099	3.448	1.403	0.107
4.351	0.63	0.625	4.921	7.983	4.703	4.653	0.728	3.338	8.258	7.73	2.262	2.758	1.411	0.095
4.672	0.475	0.345	3.049	5.296	4.834	3.567	0.614	2.914	8.289	7.587	1.664	2.294	1.405	0.087
3.06	0.277	0.252	2.464	0.944	5.445	5.318	0.426	1.553	8.601	4.523	0.944	1.465	1.546	0.09
2.707	0.339	0.436	3.162	6.305	2.702	2.997	0.605	2.138	8.422	5.91	1.479	2.436	1.317	0.074
2.081	0.132	0.138	1.87	2.491	2.573	4.258	0.41	1.189	8.659	4.624	0.536	1.782	1.331	0.091
4.416	0.404	0.501	3.055	3.614	3.896	5.059	0.637	2.496	8.227	5.758	1.528	2.138	1.37	0.06
3.321	0.363	0.276	5.881	9.771	3.988	3.225	0.65	3.228	8.158	7.172	2.968	3.331	1.401	0.082
1.748	0.07	0.134	0.337	1.604	2.703	2.668	0.491	0.896	8.785	4.62	0.21	0.936	1.373	0.092
3.878	0.294	0.377	3.093	4.331	3.626	3.471	0.506	2.405	8.463	5.81	1.449	1.821	1.39	0.114
4.426	0.502	0.573	4.35	7.483	4.415	5.588	0.649	2.862	8.401	6.468	2.23	2.859	1.317	0.101
1.735	0.249	0.267	1.404	0.043	2.458	3.331	0.344	0.951	8.735	2.905	0.897	1.179	1.524	0.061
5.257	0.387	0.339	3.716	4.59	6.631	5.85	0.625	2.531	8.407	6.506	1.695	2.158	1.437	0.088
2.982	0.483	0.632	1.792	3.98	3.408	3.06	0.498	1.729	8.517	5.91	0.896	1.955	1.422	0.071
2.413	0.311	0.285	1.871	5.889	2.718	2.176	0.649	2.296	8.494	5.929	0.925	2.496	1.343	0.075
3.918	0.416	0.415	4.999	6.683	4.034	4.909	0.701	3.215	8.107	8.195	2.623	2.169	1.425	0.077
4.612	0.441	0.566	3.214	7.346	4.456	4.939	0.618	2.711	8.419	7.779	1.67	2.83	1.528	0.106
1.428	0.049	0.099	3.024	2.385	2.259	1.887	0.438	0.527	8.713	4.278	1.652	1.763	1.257	0.069
3.624	0.374	0.377	2.536	2.844	3.468	4.195	0.446	1.825	8.432	4.929	1.35	1.659	1.367	0.101
4.917	0.525	0.564	4.004	6.407	4.423	4.785	0.604	2.761	8.405	7.424	2.034	2.523	1.351	0.109
2.946	0.18	0.29	2.822	1.567	4.381	3.967	0.431	1.207	8.336	4.765	1.339	1.447	1.284	0.077
5.122	0.763	0.931	3.577	4.295	5.547	4.85	0.368	2.256	8.552	4.064	1.294	2.004	1.369	0.089
2.784	0.249	0.375	1.598	1.502	3.853	4.571	0.391	1.523	8.654	3.923	1.242	1.356	1.36	0.112
1.583	0.048	0.171	1.26	4.958	3.217	3	0.52	1.402	8.544	5.821	0.679	1.994	1.333	0.077
2.573	0.416	0.33	3.003	5.421	4.375	3.605	0.563	1.692	8.594	6.2	1.612	2.379	1.36	0.09
2.855	0.158	0.122	2.635	6.127	4.531	4.269	0.515	2.193	8.444	5.554	1.398	2.577	1.212	0.077
4.11	0.326	0.05	4.759	9.995	4.099	3.684	0.657	3.019	8.684	7.589	2.119	3.182	1.472	0.075
2.62	0.357	0.325	1.556	1.71	2.748	2.944	0.574	1.433	8.702	6.008	0.583	1.334	1.345	0.081
1.949	0.248	0.139	1.755	1.368	1.799	3.305	0.528	2.144	8.53	6.021	0.857	1.357	1.418	0.1
2.59	0.307	0.416	1.831	5.248	3.009	1.591	0.663	2.073	8.6	7.009	0.96	2.272	1.398	0.086
5.259	0.664	0.755	5.449	9.367	6.233	5.123	0.655	3.2	8.219	6.002	2.576	3.145	1.39	0.065
5.446	0.555	0.547	2.018	3.686	5.802	6.703	0.493	3.027	8.322	4.734	1.319	1.721	1.496	0.08
6.515	0.727	0.909	6.125	10.969	6.645	6.499	0.716	4.209	8.007	6.377	2.819	3.424	1.331	0.103
2.412	0.154	0.086	2.651	1.444	2.189	1.695	0.403	1.382	8.546	3.643	1.074	1.47	1.353	0.042
5.911	0.665	0.761	4.564	6.84	6.366	4.685	0.596	3.325	8.209	6.762	2.149	2.629	1.504	0.102
4.72	0.537	0.592	4.916	6.193	4.692	4.756	0.506	2.436	8.434	6.485	2.444	2.535	1.427	0.072
5.54	0.523	0.516	3.547	4.67	6.361	5.582	0.615	3.678	8.131	6.05	1.644	2.134	1.367	0.066
1.961	0.355	0.449	2.024	2.701	2.444	1.776	0.411	0.582	8.704	4.086	0.871	1.707	1.34	0.076
3.786	0.328	0.348	4.272	6.134	4.723	3.262	0.556	2.049	8.797	5.805	1.979	2.266	1.488	0.065
2.863	0.347	0.407	3.026	2.953	4.434	4.303	0.535	1.809	8.493	5.823	1.809	1.771	1.405	0.084
4.363	0.266	0.377	2.175	1.147	5.309	5.362	0.429	2.18	8.415	4.645	0.731	1.227	1.533	0.1
5.264	0.606	0.826	2.655	3.588	5.276	5.609	0.455	2.874	8.246	4.473	1.693	1.482	1.438	0.081
4.5	0.464	0.532	3.5	3.584	4.787	4.772	0.592	2.733	8.357	5.287	1.792	1.57	1.416	0.062
3.568	0.548	0.611	2.255	0.78	3.593	3.446	0.452	2.053	8.391	4.377	1.34	1.311	1.338	0.102
3.699	0.444	0.548	2.872	4.578	4.113	4.847	0.483	1.77	8.626	5.796	1.53	1.885	1.386	0.065
4.554	0.431	0.586	3.306	7.023	5.375	3.88	0.545	2.671	8.485	6.098	1.614	2.699	1.45	0.097
2.426	0.219	0.166	3.827	6.069	2.868	3.971	0.625	2.148	8.542	6.084	1.941	2.33	1.418	0.066
3.897	0.46	0.399	2.549	1.567	4.214	2.284	0.493	1.88	8.345	4.639	1.134	1.449	1.343	0.055
5.791	0.475	0.585	5.753	5.157	6.52	6.507	0.661	3.841	7.976	6.267	3.034	2.31	1.511	0.077
3.44	0.349	0.515	3.524	5.461	3.931	4.343	0.596	2.544	8.375	6.19	1.818	2.032	1.409	0.118
4.222	0.431	0.405	3.181	3.136	5.914	6.727	0.547	2.635	8.432	5.153	1.61	1.696	1.385	0.074
4.109	0.424	0.604	2.737	5.059	4.019	5.068	0.501	2.072	8.504	5.17	1.343	2.142	1.218	0.082
2.975	0.26	0.248	1.188	0.708	4.632	3.474	0.47	1.614	8.674	4.334	0.313	1.196	1.314	0.062
2.361	0.399	0.498	1.064	3.841	2.29	3.165	0.595	1.495	8.504	7.147	0.401	1.861	1.378	0.101
1.663	0.202	0.315	3.664	4.561	2.202	3.807	0.648	1.984	8.364	6.926	1.523	2.185	1.514	0.084
2.957	0.387	0.15	2.392	4.302	3.914	3.282	0.535	2.26	8.322	5.691	1.436	2.234	1.334	0.09
2.451	0.297	0.244	0.825	2.911	3.629	2.548	0.354	1.045	8.56	4.657	0.338	1.841	1.3	0.099
5.38	0.54	0.712	4.463	11.491	5.275	5.663	0.719	3.955	8.186	7.109	2.254	3.558	1.399	0.087
3.695	0.579	0.764	4.858	7.091	5.195	6.314	0.594	2.254	8.473	4.571	2.242	2.753	1.438	0.074
3.168	0.342	0.425	3.056	6.711	4.383	4.366	0.615	2.342	8.415	5.704	1.609	2.245	1.299	0.092
2.517	0.17	0.185	1.87	0.717	3.072	3.155	0.398	1.084	8.54	4.816	1.095	1.261	1.273	0.08
3.961	0.41	0.457	3.766	4.434	2.558	3.812	0.562	2.466	8.292	4.527	1.542	2.007	1.316	0.104
4.761	0.561	0.582	5.3	6.741	4.523	4.6	0.545	2.254	8.583	6.163	2.79	2.413	1.34	0.076
4.292	0.569	0.549	3.788	5.069	4.344	5.638	0.545	1.94	8.428	6.064	2.038	2.203	1.49	0.085
4.01	0.413	0.55	3.969	6.684	4.478	4.176	0.603	2.543	8.45	6.394	1.891	2.563	1.352	0.044
2.239	0.194	0.13	1.195	0.297	3.745	3.456	0.344	1.317	8.587	3.082	0.562	1.166	1.401	0.062
2.795	0.343	0.358	5.141	7.087	3.148	4.902	0.552	1.784	8.345	6.352	2.225	2.342	1.52	0.082
4.396	0.374	0.512	3.799	1.39	4.899	4.45	0.54	2.533	8.497	5.368	1.573	1.173	1.167	0.093
4.893	0.537	0.548	4.612	7.639	4.625	5.345	0.592	2.854	8.322	5.979	2.27	2.47	1.332	0.093
2.106	0.235	0.143	1.184	3.19	2.105	1.315	0.527	1.889	8.376	7.506	0.503	1.949	1.374	0.089
3.544	0.343	0.329	3.011	8.773	3.877	3.06	0.608	2.693	8.413	6.533	1.483	2.932	1.44	0.087
5.033	0.549	0.817	5.016	10.023	4.837	4.861	0.646	3.179	8.435	6.184	2.493	3.354	1.38	0.099
4.064	0.344	0.419	5.901	7.094	5.582	4.309	0.636	2.477	8.331	7.057	2.923	2.636	1.415	0.109
5.764	0.742	0.839	5.427	7.931	5.862	5.453	0.625	2.458	8.311	6.565	2.886	2.637	1.339	0.074

## Sheet: P addition treatment
P addition treatment
mg/kg	nmolC2H4/g/h	105copies/g	105copies/g	mg/kg	106copies/g	mg/kg	m mol/kg	mg/kg		105copies/g	103copies/g	g/kg
ammonium N	Nase	nifH	cbbL	DOC	amoA	NOxˉ–N	LMWOA	AP	pH	gcd	mRNA-cbbL	TOC
4.558	0.973	0.42	3.105	3.269	4.754	3.512	0.325	7.408	8.367	3.535	2.466	1.392
3.19	0.95	0.43	2.162	5.412	2.053	0.03	0.316	7.282	8.333	2.965	2.193	2.166
0.986	0.793	0.452	4.754	2.335	0.511	0.435	0.381	7.822	8.3	3.737	5.336	1.186
5.963	1.192	0.359	3.462	7.776	5.484	6.35	0.731	6.437	8.49	6.938	4.102	3.284
4.052	1.017	0.46	4.531	5.527	2.826	4.539	0.624	6.682	8.524	6.901	5.591	1.987
3.764	1.035	0.756	3.197	6.447	2.54	1.159	0.321	7.311	8.151	5.368	3.177	2.585
6.982	1.479	1.007	7.723	12.476	6.617	2.567	0.728	5.441	8.309	8.646	11.13	4.711
7.168	1.526	1.184	6.307	8.918	6.844	5.671	0.673	6.203	8.374	8.826	8.496	3.406
7.717	1.411	0.749	4.7	8.214	4.867	11.665	0.459	5.44	8.102	6.355	4.971	3.036
4.517	0.859	0.39	1.593	4.37	2.132	3.089	0.416	7.279	8.381	4.968	0.357	1.845
3.975	1.065	0.443	4.954	4.733	2.789	2.224	0.304	6.187	8.2	5.708	7.109	1.854
6.118	1.238	0.512	5.593	8.292	10.135	4.025	0.637	5.877	8.439	6.803	7.305	2.93
5.217	1.262	0.729	5.862	8.637	4.011	3.529	0.808	5.81	8.511	8.027	9.099	3.282
4.924	1.274	0.501	4.218	6.835	0.051	7.285	0.575	6.646	8.508	4.867	5.718	2.955
6.186	1.228	0.892	5.559	8.943	8.467	8.637	0.728	5.894	8.646	7.689	7.193	3.38
6.512	1.273	0.895	7.281	7.1	8.199	7.505	0.787	5.803	8.793	9.864	10.532	2.92
7.284	1.46	0.796	6.404	10.772	10.408	6.075	0.659	5.75	8.305	6.464	8.705	3.966
4.157	0.944	0.546	5.169	4.992	5.923	1.367	0.364	6.838	8.017	3.787	6.028	2.255
5.533	1.319	0.739	7.192	7.903	3.709	4.817	0.724	5.786	8.545	6.99	9.926	3.182
3.416	0.959	0.489	3.482	6.38	3.076	2.112	0.648	7.174	8.426	7.096	3.087	2.604
5.859	1.269	0.83	3.212	7.965	4.855	2.589	0.836	6.262	8.565	10.342	2.163	3.105
6.813	1.524	1.081	5.351	11.677	6.46	3.09	0.899	5.774	8.381	7.33	6.321	4.511
5.259	1.166	0.866	5.017	6.271	4.735	2.856	0.467	6.967	8.329	6.85	6.22	2.42
2.322	0.804	0.189	4.891	4.148	1.486	1.923	0.423	6.983	8.145	4.944	6.051	1.514
6.106	1.18	0.54	6.575	7.793	6.492	7.028	0.659	6.53	8.388	4.793	8.331	3.107
5.681	1.201	1.073	4.593	8.154	7.032	4.631	0.689	6.835	8.599	5.873	5.695	3.151
4.591	1.099	0.682	5.428	6.613	6.546	2.98	0.409	6.823	8.266	4	5.393	2.792
9.702	1.598	1.028	5.703	11.094	13.655	9.253	0.827	5.922	8.602	10.368	8.687	4.109
6.044	1.297	0.676	4.871	6.939	5.528	3.821	0.437	6.243	8.161	4.279	4.869	3.123
7.192	1.285	1.025	5.206	6.646	10.88	5.145	0.674	6.123	8.621	5.588	6.451	2.83
6.434	1.379	0.991	6.605	8.086	7.545	6.583	0.544	5.329	8.388	7.18	8.755	3.314
8.099	1.475	0.676	4.378	8.68	9.016	8.111	0.81	6.122	8.293	8.154	5.107	3.446
7.707	1.32	0.626	5.499	9.296	4.912	10.386	0.595	6.315	8.305	4.832	6.86	3.923
2.528	0.751	0.474	4.45	4.632	4.242	1.363	0.435	7.54	8.036	4.515	4.812	1.776
4.471	0.978	0.647	3.925	6.311	0.59	1.325	0.531	7.129	8.531	6.67	3.321	2.492
3.224	0.891	0.548	2.503	5.41	0.201	0.244	0.488	7.079	8.378	5.633	1.654	2.344
5.066	1.178	0.357	5.522	6.166	5.408	3.786	0.479	6.525	8.485	6.483	6.459	2.358
6.507	1.274	0.869	6.202	8.239	6.583	8.373	0.7	6.173	8.684	7.861	8.07	3.216
6.733	1.419	0.721	7.227	10.92	7.458	7.845	0.617	5.943	8.141	7.156	10.736	4.333
6.874	1.249	0.631	4.33	7.686	6.905	4.99	0.56	5.996	8.436	6.18	4.94	3.25
4.805	1.264	0.912	4.062	7.693	6.12	3.915	0.753	6.959	8.531	7.026	4.639	2.727
5.842	1.239	0.607	3.922	7.409	2.104	5.626	0.499	6.207	8.422	5.28	5.529	2.686
5.063	1.104	0.365	5.876	5.899	0.15	6.849	0.381	6.847	8.275	7.238	7.791	2.741
6.07	1.173	0.766	7.128	6.772	3.437	9.411	0.777	6.477	8.36	7.83	10.278	2.752
4.887	1.054	0.417	1.945	4.013	3.662	4.612	0.505	6.836	8.408	6.129	0.614	1.739
4.02	1.064	0.701	4.274	6.987	0.94	4.96	0.609	6.929	8.55	7.75	5.686	2.923
6.878	1.243	0.827	5.257	7.667	7.518	7.067	0.574	6.319	8.537	5.189	6.685	2.887
8.213	1.34	0.619	7.777	8.385	8.923	9.363	0.895	5.815	8.915	7.952	11.15	3.352
5.875	1.434	0.931	7.115	8.067	1.162	5.541	0.629	6.158	8.6	6.728	9.643	3.372
7.963	1.401	0.63	5.469	9.321	10.656	10	0.691	5.848	8.558	7.041	7.879	3.879
7.753	1.465	0.965	5.21	11.345	7.753	8.105	0.748	5.554	8.483	8.777	7.031	4.599
5.047	1.296	0.555	4.793	6.766	0.215	6.595	0.604	6.018	8.31	6.162	5.628	2.552
5.392	1.142	0.47	4.347	6.902	4.22	8.424	0.756	6.89	8.585	5.701	6.069	2.852
3.824	0.963	0.405	6.021	5.179	0.93	1.796	0.64	7.018	8.116	2.953	8.41	1.977
5.394	1.284	0.905	3.909	8.828	4.466	3.103	0.54	5.654	8.316	4.362	4.529	3.459
6.077	1.423	0.469	5.177	9.268	6.446	6.303	0.603	6.559	8.404	6.321	7.612	3.604
7.148	1.385	1.226	4.812	9.473	9.28	5.882	0.74	5.934	8.32	4.784	6.413	3.559
7.502	1.501	0.888	6.852	8.551	8.527	11.527	0.668	5.831	8.346	6.996	10.424	3.105
6.682	1.279	0.452	5.243	8.617	9.984	4.602	0.579	6.709	7.995	3.482	6.573	3.158
5.6	1.215	0.568	5.739	6.667	3.009	4.972	0.518	6.875	8.268	6.516	8.506	2.758
4.143	0.928	0.349	2.546	4.899	0.698	4.779	0.516	7.317	8.457	4.477	1.867	1.933
4.756	0.956	0.334	2.364	4.911	1.688	3.788	0.483	7.546	8.364	5.134	1.822	1.706
8.243	1.556	0.895	6.854	11.542	9.394	10.645	0.663	5.574	8.432	6.777	10.22	4.251
5.721	1.201	0.571	4.969	7.256	8.592	4.184	0.488	6.396	8.24	4.307	6.898	2.88
3.943	1.001	0.536	2.767	4.3	3.916	0.029	0.371	7.491	8.243	5.056	2.016	1.616
3.309	0.984	0.803	3.859	5.582	2.784	2.656	0.361	6.53	8.262	3.627	4.233	1.964
3.85	1.128	0.833	5.808	7.417	3.521	2.714	0.811	6.835	8.468	9.764	9.208	2.99
6.633	1.109	0.595	5.015	6.981	9.416	4.905	0.466	6.868	8.385	5.521	7.384	2.796
4.639	1.014	0.196	4.33	6.983	1.362	3.806	0.558	7.533	8.49	4.627	4.801	2.628
4.842	1.184	0.685	6.988	7.617	2.608	1.893	0.493	6.362	8.21	4.268	9.713	3.21
7.251	1.508	1.053	7.185	9.873	1.59	6.383	0.838	5.584	8.377	7.679	10.277	3.761
2.899	1.012	0.536	3.858	4.956	3.33	0.597	0.432	7.028	8.321	2.616	3.245	2.087
3.005	0.898	0.664	2.272	4.625	2.392	1.068	0.422	7.467	8.269	6.737	1.728	1.917
2.652	0.989	0.649	2.595	4.966	0.15	2.448	0.608	6.872	8.506	5.176	2.156	2.073
4.844	0.98	0.25	4.017	5.065	8.027	3.741	0.443	7.421	8.443	4.584	5.007	1.901
4.424	1.081	0.735	2.122	5.168	2.784	2.757	0.371	7.153	8.252	3.382	1.407	2.239
6.562	1.432	1.107	7.381	9.429	5.901	6.717	0.854	6.05	8.462	7.93	11.185	3.623
7.348	1.472	0.706	4.516	9.664	5.218	5.999	0.661	5.83	8.439	6.968	6.295	3.649
7.597	1.466	0.905	3.381	9.587	10.708	4.517	0.678	6.223	8.299	6.061	4.065	3.603
6.684	1.295	0.852	4.864	8.484	8.5	7.784	0.818	6.542	8.593	7.838	5.739	3.002
6.923	1.343	0.846	6.908	8.915	6.375	9.705	0.694	6.516	8.23	6.983	9.55	3.243
3.539	0.978	0.766	2.147	4.96	4.623	2.665	0.36	6.852	8.021	6.688	2.246	2.097
5.038	1.079	0.642	4.115	6.185	4.421	5.489	0.35	7.115	8.213	5.965	5.143	2.537
4.53	1.042	0.682	2.993	5.834	6.171	1.046	0.385	7.402	8.215	6.28	3.79	2.63
4.81	1.124	0.529	3.811	7.588	5.19	3.929	0.263	5.728	8.295	3.924	3.315	2.44
5.034	1.246	0.878	3.525	7.268	3.989	4.029	0.494	6.037	8.201	6.874	4.067	3.023
6.783	1.452	0.814	6.69	9.239	5.256	6.535	0.687	6.008	8.324	6.302	9.293	3.362
4.907	1.335	0.818	6.223	8.273	1.744	0.113	0.748	6.387	8.222	7.513	7.724	3.248
4.634	1.059	0.405	3.819	7.093	3.909	2.605	0.581	7.032	8.227	5.274	4.528	2.901
5.987	1.286	0.613	5.814	7.375	5.625	5.414	0.69	5.921	8.291	4.3	7.602	2.946

## Sheet: Natural soil
Natural soil
mg/kg	nmolC2H4/g/h	105copies/g	105copies/g	mg/kg	106copies/g	mg/kg	m mol/kg	mg/kg		105copies/g	103copies/g	g/kg	g/kg	g/kg
ammonium N	Nase	nifH	cbbL	DOC	amoA	NOxˉ–N	LMWOA	AP	pH	gcd	mRNA-cbbL	TOC	TP	TN
4.066	0.48	0.701	3.203	2.863	4.408	4.098	0.601	1.286	8.537	3.898	2.219	1.31	1.343	0.105
3.67	0.437	0.455	3.658	6.796	4.598	6.323	0.457	1.581	8.436	4.684	1.966	2.059	1.18	0.095
4.642	0.533	0.521	2.951	5.436	5.607	4.735	0.605	2.013	8.403	6.718	1.496	2.011	1.395	0.078
5.671	0.514	0.484	5.297	5.472	5.534	5.32	0.596	2.642	8.381	5.782	2.39	1.23	1.34	0.096
4.407	0.581	0.727	3.69	5.881	4.475	5.389	0.82	3.072	8.293	6.334	2.42	3.895	1.286	0.088
1.727	0.233	0.412	2.593	1.968	2.732	4.841	0.585	1.373	8.352	5.467	1.794	2.601	1.219	0.092
3.105	0.345	0.524	1.861	4.994	4.646	5.384	0.447	2.182	8.332	6.172	1.876	2.176	1.301	0.091
3.914	0.515	0.919	3.198	0.979	5.348	4.001	0.483	2.332	8.325	5.971	1.058	1.979	1.295	0.077
4.26	0.509	0.523	4.386	5.246	3.408	3.96	0.617	1.76	8.562	5.194	1.968	2.223	1.409	0.083
3.171	0.411	0.201	3.907	6.834	4.148	5.974	0.625	2.951	8.269	7.725	1.62	2.281	1.4	0.096
5.892	0.305	0.433	4.042	4.418	4.691	7.443	0.758	3.383	8.051	7.188	1.742	2.233	1.264	0.086
3.052	0.329	0.434	2.88	5.931	4.207	3.507	0.618	2.15	8.27	5.085	2.099	2.632	1.28	0.069
3.184	0.242	0.188	1.154	1.517	3.914	4.697	0.626	0.881	8.62	5.686	1.23	1.076	1.285	0.087
4.579	0.392	0.45	3.387	3.746	3.953	4.155	0.517	2.369	8.289	4.148	1.777	2.415	1.237	0.106
4.216	0.455	0.582	4.6	4.909	4.094	3.667	0.626	1.584	8.395	6.271	1.951	2.147	1.276	0.081
2.607	0.35	0.214	0.328	1.793	5.626	4.303	0.479	2.464	8.557	4.682	0.906	1.118	1.482	0.08
6.197	0.607	0.753	5.023	10.109	7.583	5.08	0.637	3.341	7.948	6.634	2.516	3.342	1.427	0.115
4.639	0.453	0.579	3.64	6.232	4.09	5.717	0.812	2.642	8.315	8.133	2.208	3.12	1.415	0.088
4.02	0.491	0.372	2.138	3.433	4.126	3.249	0.574	2.076	8.212	8.708	1.762	2.269	1.368	0.084
3.173	0.338	0.261	2.62	0.592	5.62	5.304	0.523	1.615	8.46	4.448	1.444	2.135	1.592	0.089
2.726	0.393	0.454	2.591	4.941	3.843	3.176	0.555	1.727	8.368	5.692	1.656	2.254	1.252	0.077
1.441	0.268	0.192	1.669	2.06	3.565	5.138	0.414	1.677	8.537	3.822	0.73	2.119	1.348	0.079
3.796	0.471	0.396	3.083	5.336	3.36	4.848	0.673	2.444	8.242	5.609	1.41	1.783	1.312	0.055
3.727	0.327	0.359	6.341	8.989	3.569	3.91	0.697	2.485	8.109	5.976	2.956	3.704	1.394	0.084
2.109	0.034	0.212	0.36	2.252	1.91	3.554	0.549	0.986	8.61	5.911	0.332	1.449	1.367	0.085
2.959	0.358	0.368	2.441	2.449	4.902	2.959	0.511	2.101	8.481	7.283	1.414	1.499	1.376	0.114
4.456	0.443	0.66	4.849	7.647	5.246	5.139	0.691	2.412	8.427	6.908	1.794	3.088	1.286	0.103
0.945	0.209	0.393	1.99	3.008	2.834	3.012	0.461	0.615	8.662	4.005	1.111	1.943	1.508	0.052
4.536	0.38	0.374	3.659	4.032	6.582	6.382	0.652	2.383	8.448	7.224	1.789	2.077	1.466	0.09
3.39	0.325	0.679	1.923	3.156	4.041	2.724	0.531	1.356	8.48	4.85	1.09	1.675	1.433	0.072
1.843	0.382	0.43	0.984	5.424	2.462	3.021	0.608	2.43	8.506	5.987	1.264	3.312	1.369	0.073
3.811	0.494	0.457	4.037	5.656	4.574	5.778	0.628	3.26	8.081	9.051	2.283	2.106	1.418	0.075
4.358	0.338	0.491	4.089	5.821	5.577	5.17	0.584	3.032	8.444	7.238	1.445	3.314	1.536	0.105
1.934	0.167	0.136	2.477	3.757	2.393	2.723	0.569	0.432	8.633	4.817	1.881	2.083	1.18	0.064
3.019	0.396	0.448	2.919	3.212	3.845	4.118	0.408	1.313	8.315	4.51	1.63	2.427	1.318	0.095
5.422	0.469	0.556	3.825	7.057	4.098	5.477	0.715	3	8.315	6.143	2.209	3.206	1.376	0.112
2.367	0.236	0.291	2.187	3.835	4.8	4.792	0.406	1.544	8.236	5.508	1.481	2.226	1.296	0.073
5.209	0.73	0.854	3.272	3.746	5.62	5.021	0.386	2.382	8.452	4.265	1.359	1.816	1.375	0.085
1.963	0.349	0.363	1.045	2.869	3.178	5.002	0.397	1.139	8.608	4.28	1.281	1.301	1.361	0.112
1.781	0.192	0.297	0.147	3.242	4.049	2.618	0.543	1.016	8.507	6.872	1.181	1.717	1.295	0.067
2.029	0.342	0.33	1.905	6.865	4.534	3.334	0.551	1.899	8.547	5.633	1.99	2.568	1.306	0.074
2.999	0.1	0.142	3.131	7.006	4.071	5.175	0.459	1.748	8.344	5.096	1.362	2.344	1.196	0.084
4.129	0.329	0.051	3.528	9.47	3.288	3.636	0.604	2.579	8.58	6.766	2.236	3.606	1.5	0.079
2.67	0.409	0.278	0.861	0.626	3.097	3.325	0.521	0.983	8.694	5.321	0.792	1.823	1.316	0.073
1.982	0.153	0.281	2.29	3.019	1.289	4.209	0.513	2.471	8.445	5.287	1.453	1.996	1.376	0.102
2.44	0.315	0.323	1.531	6.674	2.765	1.558	0.722	1.703	8.475	7.793	1.481	3.062	1.369	0.073
5.188	0.655	0.764	4.856	9.537	6.313	5.717	0.671	2.349	8.281	5.412	2.567	4.035	1.35	0.066
5.732	0.589	0.632	1.332	3.18	7.069	6.559	0.455	2.767	8.313	3.723	1.502	2.44	1.503	0.064
6.547	0.616	0.822	5.518	10.021	6.16	6.425	0.631	3.305	8.021	7.198	2.355	3.514	1.313	0.096
1.571	0.237	0.054	1.474	1.119	2.017	2.096	0.551	1.413	8.454	3.988	1.019	1.48	1.297	0.047
5.856	0.605	0.841	4.021	5.556	7.243	4.949	0.629	2.359	8.247	5.856	2.222	2.32	1.489	0.105
4.748	0.401	0.52	4.114	5.038	5	4.973	0.555	1.757	8.34	5.838	1.987	3.246	1.395	0.074
5.539	0.367	0.502	4.103	6.347	5.788	5.232	0.704	2.843	8.09	6.292	1.811	2.774	1.308	0.055
2.165	0.424	0.362	1.057	2.645	2.264	1.489	0.379	0.558	8.662	3.005	1.243	1.385	1.36	0.082
4.405	0.425	0.334	3.96	6.144	6.01	2.847	0.509	1.603	8.743	4.917	2.028	2.915	1.508	0.067
2.093	0.424	0.471	2.576	4.035	3.609	4.708	0.648	2.352	8.484	5.389	1.852	1.794	1.348	0.084
3.776	0.212	0.528	2.871	0.134	6.547	6.071	0.416	1.887	8.394	5.168	0.902	1.943	1.518	0.089
5.097	0.511	0.754	2.631	5.215	5.634	6.017	0.496	3.09	8.196	4.429	1.854	1.444	1.407	0.065
4.715	0.373	0.479	3.529	4.354	5.487	4.855	0.645	2.034	8.355	4.071	1.791	1.561	1.423	0.055
3.275	0.405	0.496	1.173	0.301	2.887	3.534	0.409	2.527	8.303	6.001	1.482	0.962	1.274	0.094
4.12	0.297	0.574	3.534	3.655	5.265	5.676	0.602	1.814	8.592	5.891	1.451	1.748	1.372	0.069
3.657	0.462	0.503	2.446	5.123	5.173	4.797	0.49	2.03	8.374	5.094	1.757	3.059	1.424	0.102
1.973	0.15	0.344	4.308	7.297	3.847	4.586	0.714	2.495	8.488	4.944	2.036	2.056	1.395	0.066
3.646	0.438	0.486	3.163	3.193	3.728	2.569	0.512	2.374	8.389	3.676	1.418	1.586	1.361	0.047
6.374	0.349	0.506	5.246	3.127	7.805	6.167	0.709	3.75	8.09	7.402	2.342	2.367	1.548	0.069
3.426	0.256	0.605	3.598	6.284	4.256	4.544	0.525	1.992	8.285	6.44	1.651	1.955	1.355	0.108
4.125	0.354	0.527	2.212	4.59	7.462	7.243	0.502	2.493	8.44	5.683	1.324	1.372	1.338	0.066
3.189	0.4	0.56	3.132	3.984	4.755	6.147	0.452	2.497	8.499	5.403	1.281	2.118	1.183	0.069
3.182	0.284	0.253	0.975	1.024	4.99	4.084	0.534	1.806	8.517	3.619	0.555	1.458	1.268	0.05
2.274	0.27	0.538	1.756	2.458	2.747	2.987	0.531	1.517	8.528	8.489	0.703	2.092	1.324	0.108
2.066	0.241	0.318	3.837	2.541	1.887	3.803	0.608	1.775	8.364	7.498	1.79	1.982	1.478	0.078
2.531	0.276	0.148	2.243	4.785	4.31	3.241	0.558	2.024	8.277	6.015	1.525	2.657	1.316	0.081
1.766	0.196	0.325	1.426	2.506	3.898	3.584	0.454	1.033	8.551	4.12	1.051	2	1.25	0.088
4.914	0.575	0.703	5.253	10.389	5.178	6.369	0.658	2.857	8.176	7.427	1.994	3.333	1.392	0.08
3.494	0.576	0.629	5.191	4.938	6.16	7.307	0.701	2.473	8.364	5.757	2.078	3.15	1.452	0.063
2.687	0.235	0.472	3.189	4.485	3.757	4.45	0.708	1.797	8.338	6.361	1.974	2.374	1.226	0.101
2.63	0.172	0.36	2.327	0.275	3.44	4.118	0.438	1.636	8.533	5.808	1.16	1.279	1.224	0.077
4.158	0.334	0.598	2.435	6.064	1.698	4.606	0.675	2.67	8.223	4.584	1.477	2.642	1.302	0.102
5.268	0.397	0.494	4.575	4.795	5.564	4.141	0.651	2.236	8.465	6.087	2.744	2.656	1.327	0.066
4.209	0.591	0.44	4.553	3.883	5.308	6.241	0.492	1.531	8.396	6.086	1.849	2.577	1.441	0.071
4.191	0.49	0.612	3.298	6.124	3.675	4.304	0.653	2.591	8.476	7.041	2.084	2.695	1.354	0.03
2.501	0.15	0.111	1.738	1.393	4.999	3.98	0.348	1.268	8.576	3.491	0.616	1.01	1.349	0.067
1.868	0.421	0.396	5.154	7.993	2.629	5.552	0.549	2.335	8.378	7.381	1.824	3.143	1.49	0.075
4.742	0.411	0.582	4.596	0.258	6.172	4.172	0.481	2.05	8.377	5.129	1.579	0.752	1.145	0.091
4.133	0.462	0.677	3.316	8.618	4.588	6.049	0.637	2.582	8.32	6.494	2.261	2.464	1.333	0.079
2.393	0.267	0.153	0.482	2.972	2.993	1.19	0.554	2.203	8.397	7.083	1.057	1.641	1.345	0.095
3.803	0.226	0.322	2.303	7.013	4.42	3.595	0.593	1.921	8.317	6.792	1.255	3.003	1.406	0.078
4.212	0.559	0.728	5.577	7.763	4.108	4.712	0.591	2.282	8.368	5.719	2.64	3.336	1.405	0.108
4.425	0.413	0.345	4.746	5.157	6.682	4.989	0.558	2.498	8.262	8.177	2.312	2.397	1.376	0.106
6.185	0.615	0.788	5.846	7.6	6.854	6.072	0.727	2.41	8.354	7.849	2.473	3.144	1.296	0.058

## Sheet: combined N and P addition
The treatment with combined N and P addition
mg/kg	nmolC2H4/g/h	105copies/g	105copies/g	mg/kg	106copies/g	mg/kg	m mol/kg	mg/kg		105copies/g	103copies/g	g/kg
ammonium N	Nase	nifH	cbbL	DOC	amoA	NOxˉ–N	LMWOA	AP	pH	gcd	mRNA-cbbL	TOC
16.415	0.431	0.475	7.104	13.596	25.587	30.09	1.786	10.427	7.689	10.597	9.296	3.057
14.269	0.562	0.683	10.102	17.639	38.361	35.424	2.048	9.864	7.689	14.91	13.547	4.153
11.931	0.726	0.822	10.34	20.036	44.558	39.273	2.112	10.115	7.691	16.174	18.336	4.976
18.779	0.469	0.469	8.158	15.349	31.036	29.201	1.704	8.769	7.877	13.047	9.353	3.572
16.634	0.514	0.571	9.935	16.556	32.636	33.041	1.979	9.082	7.723	14.398	12.131	3.97
17.539	0.435	0.43	7.955	14.479	29.087	29.076	1.748	9.623	8.252	12.51	10.286	3.41
15.987	0.809	0.721	11.1	21.05	43.916	36.216	2.162	8.23	7.477	14.692	15.768	5.03
17.615	0.527	0.464	8.429	11.879	25.018	28.477	1.716	10.001	7.785	10.268	9.681	2.939
19.442	0.657	0.466	9.186	16.997	31.732	31.209	1.962	8.162	7.886	9.892	12.035	3.886
18.274	0.663	0.559	8.6	15.606	28.768	30.767	1.97	8.898	7.829	12.434	10.518	3.727
16.618	0.774	0.908	11.914	22.465	41.737	37.06	2.161	7.576	7.746	16.279	15.988	5.444
20.296	0.572	0.6	9.661	18.161	38.716	32.144	1.841	7.205	7.702	11.719	11.853	4.134
14.356	0.829	0.911	14.818	25.2	47.571	40.243	2.28	7.672	7.626	18.489	18.801	5.972
14.238	0.668	0.947	12.388	20.939	41.27	38.14	1.867	8.849	7.808	16.113	18.456	4.964
18.492	0.634	0.675	11.119	18.488	31.239	33.509	1.951	7.944	7.689	12.841	12.865	4.695
19.405	0.442	0.356	6.025	12.271	25.101	28.933	1.664	9.162	8.016	12.122	6.335	3.02
19.014	0.38	0.387	7.419	13.111	25.144	27.596	1.778	9.439	7.855	10.958	8.745	2.937
16.26	0.562	0.364	7.396	13.729	33.012	30.966	1.794	10.363	7.823	13.581	9.855	3.247
17.836	0.796	0.687	11.258	20.016	40.897	34.196	2.092	7.676	7.808	13.449	14.934	5.073
14.254	0.875	0.798	13.172	22.339	44.228	38.43	2.067	8.541	7.789	17.277	18.265	5.505
17.972	0.67	0.649	7.816	17.672	33.603	32.342	1.926	8.599	7.799	11.782	12.188	3.943
17.144	0.668	0.722	11.481	19.766	36.708	35.334	2.08	7.988	7.958	14.53	15.777	4.701
15.582	0.712	0.679	11.505	16.683	33.107	33.943	1.897	9.628	7.557	13.329	13.163	3.826
15.733	0.538	0.631	10.923	18.854	36.381	35.894	2.068	8.884	7.732	15.775	14.695	4.577
16.274	0.639	0.393	8.309	14.552	33.286	31.26	1.723	10.181	7.879	11.526	11.6	3.096
19.512	0.474	0.295	4.725	10.826	25.952	25.166	1.622	9.787	7.727	8.75	6.228	2.72
15.171	0.742	0.636	11.451	20.081	37.403	36.338	2.053	9.038	7.708	16.034	14.833	4.442
19.062	0.377	0.131	4.48	9.612	24.302	25.845	1.69	10.524	7.778	7.767	3.551	1.99
15.977	0.708	0.632	10.525	20.883	41.498	34.58	1.957	8.724	7.549	14.876	14.074	4.422
18.846	0.487	0.52	5.453	11.851	24.698	27.089	1.767	9.564	7.923	7.643	7.696	2.826
17.775	0.811	0.646	10.305	19.058	37.669	34.143	2.021	7.95	7.817	14.607	13.708	4.542
19.958	0.178	0.355	6.741	10.19	21.575	25.591	1.644	9.881	7.675	6.861	6.41	2.362
17.519	0.499	0.308	7.321	13.564	29.15	30.839	1.856	9.799	7.914	9.966	10.97	3.418
13.665	0.635	0.715	11.6	18.876	40.569	38.052	1.939	9.761	7.643	14.198	16.617	4.439
15.812	0.532	0.4	8.145	12.738	29.431	31.235	1.681	10.528	7.706	11.239	10.78	3.483
18.337	0.57	0.523	8.304	16.411	32.619	31.315	1.875	8.664	7.718	13.826	10.154	3.865
14.085	0.728	0.705	10.674	18.316	40.005	35.493	1.993	9.774	7.869	13.564	16.646	4.46
15.729	0.59	0.723	10.451	17.913	34.79	33.779	2.016	9.129	7.633	14.134	14.479	4.384
17.681	0.562	0.569	9.034	15.277	30.989	30.979	1.927	8.942	7.716	12.774	13.103	3.852
18.994	0.467	0.32	5.864	10.658	26.076	27.367	1.567	9.804	7.938	9.146	7.41	2.714
16.265	0.528	0.585	8.801	16.155	34.525	31.965	1.867	9.821	7.671	10.43	11.346	3.822
16.352	0.632	0.774	9.799	19.722	42.111	35.225	1.978	8.36	7.731	14.307	15.36	4.684
16.588	0.61	0.474	9.467	16.91	34.813	32.839	1.99	9.231	7.734	12.252	11.829	4.159
18.176	0.404	0.388	6.35	12.242	25.513	27.885	1.675	10.086	8.08	9.716	7.557	2.813
17.09	0.698	0.464	7.62	14.232	28.73	30.117	1.778	9.874	7.77	10.661	10.114	3.349
16.375	0.526	0.515	10.245	15.562	35.847	33.079	1.973	9.46	7.84	12.82	13.963	3.775
18.903	0.41	0.392	6.542	11.308	25.107	27.827	1.623	9.811	7.819	9.947	8.241	2.665
17.967	0.302	0.209	4.805	7.58	20.289	25.85	1.504	11.275	7.801	6.123	7.662	2.161
17.629	0.527	0.411	9.805	14.145	33.789	31.006	1.932	9.378	7.538	10.926	10.481	3.798
19.93	0.446	0.332	6.247	13.06	25.918	27.783	1.795	9.211	7.955	9.382	8.064	3.111
20.583	0.622	0.57	10.344	17.162	33.413	30.075	1.931	7.592	7.934	13.302	10.764	4.076
16.695	0.706	0.803	10.801	19.452	39.62	34.542	1.963	8.414	7.661	13.292	15.13	4.87
18.66	0.269	0.282	6.281	9.786	23.416	26.046	1.567	10.586	7.793	8.933	5.787	2.409
14.635	0.741	0.79	11.501	22.125	44.856	38.058	2.023	8.49	7.759	14.853	18.407	5.116
18.102	0.64	0.669	8.866	16.879	34.057	32.865	2.088	8.197	7.79	12.438	13.566	4.199
18.853	0.547	0.358	8.117	14.128	31.562	28.358	1.781	9.288	8.047	11.849	9.342	3.405
19.568	0.494	0.484	7.033	12.054	28.797	26.471	1.842	9.323	7.733	6.784	7.643	2.816
18.306	0.45	0.419	7.256	11.21	24.652	27.525	1.823	9.922	8.2	10.982	8.84	3.092
20.86	0.239	0.071	3.37	9.122	20.778	22.477	1.556	9.908	7.884	8.227	4.313	2.102
17.224	0.431	0.471	6.142	12.77	31.213	29.526	1.717	10.173	8.024	10.321	10.136	3.025
17.667	0.524	0.236	7.307	11.509	27.208	27.622	1.587	10.195	7.532	9.717	9.707	2.773
17.702	0.371	0.124	5.709	11.33	22.476	28.624	1.828	10.397	7.694	8.847	7.741	2.701
20.026	0.563	0.659	10.658	18.828	36.987	31.189	1.806	7.312	7.745	12.463	13.455	4.161
18.925	0.684	0.6	8.71	16.827	34.682	30.284	1.899	8.298	8.001	13.601	11.639	3.799
16.405	0.572	0.274	6.722	11.207	29.732	28.569	1.742	11.083	7.557	10.688	7.889	2.702
13.546	0.818	0.758	14.006	22.476	45.771	39.745	2.256	8.676	7.673	16.769	19.431	5.228
18.551	0.541	0.506	9.419	16.383	32.643	30.84	1.889	8.721	7.856	12.038	10.671	3.435
17.966	0.405	0.399	5.977	11.645	28.64	26.394	1.679	10.407	7.916	7.419	7.687	2.467
16.454	0.412	0.452	5.777	11.716	26.365	28.48	1.624	11.015	8.042	10.149	7.817	2.914
15.118	0.744	0.645	11.576	21.322	40.595	38.582	2.058	8.491	7.796	14.8	17.588	5.032
17.561	0.662	0.381	7.807	15.876	35.883	32.301	2	9.067	7.526	12.832	12.19	3.723
13.605	0.577	0.557	8.22	17.165	33.719	35.729	2.007	10.367	7.545	14.435	14.682	4.332
16.594	0.419	0.277	7.724	12.667	21.705	30.024	1.66	10.649	7.852	10.405	9.905	2.515
11.773	0.858	0.822	14.305	23.39	42.709	42.568	2.141	8.969	7.53	17.732	21.175	5.941
17.529	0.296	0.217	5.223	11.597	31.907	28.435	1.796	10.473	7.638	10.068	8.989	2.743
14.309	0.709	0.686	12.956	19.77	32.947	38.003	1.92	9.238	7.745	15.342	14.878	4.782
16.551	0.592	0.672	9.341	19.429	36.084	35.101	1.982	8.447	7.819	15.482	14.913	4.392
21.972	0.534	0.343	8.278	13.541	30.589	26.743	1.819	7.902	7.806	9.936	9.199	3.428
19.531	0.403	0.278	5.513	15.075	23.59	26.998	1.815	9.198	7.733	10.127	10.425	2.858
16.338	0.638	0.384	8.448	13.849	26.911	32.103	1.927	9.871	7.755	11.726	11.034	3.616
17.756	0.463	0.428	7.999	15.994	28.8	31.223	1.797	9.285	7.795	11.513	11.382	3.629
15.102	0.792	0.718	10.235	18.102	35.264	35.148	2.118	9.443	7.654	12.663	14.175	4.308
18.063	0.57	0.495	7.331	15.511	28.409	30.735	1.847	9.39	7.886	11.378	9.665	3.551
17.234	0.412	0.339	7.469	13.331	25.025	29.5	1.664	10.168	7.822	10.005	8.568	3.027
17.157	0.763	0.641	9.565	19.112	36.346	33.157	1.941	8.433	7.389	15.919	14.223	4.61
16.391	0.819	0.656	11.537	17.928	40.47	35.504	2.064	8.663	7.393	15.422	14.714	4.717
17.573	0.445	0.501	8.041	16.248	30.318	31.524	1.912	9.265	7.874	11.69	12.001	3.726
16.336	0.549	0.661	8.27	18.892	38.232	33.814	2.053	8.768	7.59	13.546	14.005	4.627
15.979	0.597	0.465	7.776	15.775	30.976	31.988	1.802	10.156	7.813	12.766	9.665	3.671
18.549	0.431	0.321	7.687	13.187	27.611	29.991	1.686	9.265	7.665	9.601	9.853	3.304

## Sheet: Statistical parameters
	P addition treatment
	mg/kg	nmolC2H4/g/h	105copies/g	105copies/g	mg/kg	106copies/g	mg/kg	m mol/kg	mg/kg		105copies/g	103copies/g	g/kg
Statistical parameters	ammonium N	Nase	nifH	cbbL	DOC	amoA	NOxˉ–N	LMWOA	AP	pH	gcd	mRNA-cbbL	TOC
Mean value	5.5	1.2	0.68	4.86	7.31	5.059	4.828	0.584	6.497	8.372	6.127	6.123	2.878
Standard deviation	1.6	0.2	0.23	1.52	2.02	3.074	2.832	0.158	0.611	0.17	1.694	2.746	0.746
Coefficient of variation	29.1%	16.7%	33.8%	31.3%	27.6%	60.8%	58.7%	27.1%	9.4%	2%	27.6%	44.8%	25.9%
	N addition treatment
	mg/kg	nmolC2H4/g/h	105copies/g	105copies/g	mg/kg	106copies/g	mg/kg	m mol/kg	mg/kg		105copies/g	103copies/g	g/kg
Statistical parameters	ammonium N	Nase	nifH	cbbL	DOC	amoA	NOxˉ–N	LMWOA	AP	pH	gcd	mRNA-cbbL	TOC
Mean value	15.789	0.392	0.482	6.25	10.1	25.4	29.1	1.6	7.91	7.91	9.65	7.756	3.175
Standard deviation	1.892	0.125	0.211	2.12	2.89	4.67	3.1	0.11	0.17	0.17	2.32	3.155	0.874
Coefficient of variation	12%	31.9%	43.8%	33.9%	28.6%	18.4%	10.7%	6.9%	2.1%	2.1%	24%	40.7%	27.5%
	CK treatment
	mg/kg	nmolC2H4/g/h	105copies/g	105copies/g	mg/kg	106copies/g	mg/kg	m mol/kg	mg/kg		105copies/g	103copies/g	g/kg	g/kg	g/kg
Statistical parameters	ammonium N	Nase	nifH	cbbL	DOC	amoA	NOxˉ–N	LMWOA	AP	pH	gcd	mRNA-cbbL	TOC	TP	TN
Mean value	3.77	0.401	0.44	3.277	4.9	4.235	4.223	0.546	2.266	8.431	5.724	1.609	2.112	1.377	0.085
Standard deviation	1.225	0.155	0.213	1.361	2.682	1.213	1.215	0.095	0.763	0.174	1.118	0.689	0.601	0.078	0.016
Coefficient of variation	32.5%	38.7%	48.4%	41.5%	54.7%	28.6%	28.8%	17.4%	33.7%	2.1%	19.5%	42.8%	28.5%	5.7%	18.8%
	The treatment with combined N and P addition
	mg/kg	nmolC2H4/g/h	105copies/g	105copies/g	mg/kg	106copies/g	mg/kg	m mol/kg	mg/kg		105copies/g	103copies/g	g/kg
Statistical parameters	ammonium N	Nase	nifH	cbbL	DOC	amoA	NOxˉ–N	LMWOA	AP	pH	gcd	mRNA-cbbL	TOC
Mean value	17.172	0.57	0.52	8.78	15.877	32.567	31.789	1.875	9.275	7.771	12.23	11.766	3.777
Standard deviation	1.953	0.15	0.19	2.35	3.746	6.55	4.017	0.17	0.912	0.157	2.67	3.636	0.91
Coefficient of variation	11.4%	26.3%	36.5%	26.8%	23.6%	20.1%	12.6%	9.1%	9.8%	2%	21.8%	30.9%	24.1%
	Natural soil
	mg/kg	nmolC2H4/g/h	105copies/g	105copies/g	mg/kg	106copies/g	mg/kg	m mol/kg	mg/kg		105copies/g	103copies/g	g/kg	g/kg	g/kg
Statistical parameters	ammonium N	Nase	nifH	cbbL	DOC	amoA	NOxˉ–N	LMWOA	AP	pH	gcd	mRNA-cbbL	TOC	TP	TN
Mean value	3.634	0.38	0.458	3.082	4.613	4.474	4.552	0.57	2.096	8.391	5.818	1.677	2.273	1.357	0.081
Standard deviation	1.31	0.138	0.191	1.417	2.45	1.429	1.316	0.102	0.673	0.157	1.308	0.529	0.728	0.09	0.017
Coefficient of variation	36%	36.3%	41.7%	46%	53.1%	31.9%	28.9%	17.9%	32.1%	1.9%	22.5%	31.5%	32%	6.6%	21%

## Sheet: soil property data
Soil property data
	g/kg	g/kg	%	ºC	g/cm3	2–0.2 mm, %	0.2–0.02 mm, %	<0.02 mm, %
Sample	Fe	Al	Soil moisture	Soil temperature	bulk density	Coarse grains	Fine grains	Silt + clay
1	30.44	64.61	8.997	12.4	1.709	40.7	44.78	14.52
2	26.59	67.17	8.964	9.3	1.679	41.94	42.39	15.66
3	32.84	72.23	8.915	10.4	1.843	40.28	48.03	11.68
4	28.93	71.84	9.005	12.9	1.725	40.3	43.81	15.89
5	34.15	63.47	9.318	13.2	1.951	48.55	46.9	4.55
6	30.41	65.67	8.957	10.8	1.979	40.44	44.54	15.02
7	31.03	70.7	9.083	11.1	1.842	41.23	42.64	16.12
8	35.53	70.21	9.23	13.5	1.972	46.97	44.54	8.49
9	32.8	66.12	8.811	12.9	1.872	40.65	46.95	12.41
10	26.02	64.67	9.253	11.4	1.661	44.25	45.86	9.9
